# Supplementary material for: Anxiety Symptoms, COVID-19-Related Stress Reactions in the Italian General Population, and Validation of the Italian COVID Stress Scales (CSS-I)
Source: J Clin Med. 2023 Aug 31;12(17):5680. doi: 10.3390/jcm12175680 (PMC10488780; doi:10.3390/jcm12175680)
Supplement: Supplementary file 1 [file jcm-12-05680-s001.zip]

Archive with 1 entries (1 files):
- jcm-12-05680-supplementary.pdf
